# Supplementary material for: Causal role of 731 immune cell types in atrial fibrillation: A bidirectional two-sample Mendelian randomization study
Source: Medicine (Baltimore). 2025 Dec 19;104(51):e46767. doi: 10.1097/MD.0000000000046767 (PMC12727287; doi:10.1097/MD.0000000000046767)
Supplement: Supplementary file 2 [file medi-104-e46767-s002.xlsx]

## Sheet: Table S1
id.exposure id.outcome outcome exposure method Q Q_df Q_pval
IgD- CD38dim AC ebi-a-GCST006414 Atrial fibrillation || id:ebi-a-GCST006414 || id:ebi-a-GCST90001438 MR Egger 14.5644735 18 0.691622505
IgD- CD38dim AC ebi-a-GCST006414 Atrial fibrillation || id:ebi-a-GCST006414 || id:ebi-a-GCST90001438 Inverse variance weighted 15.89096084 19 0.664540398
CD25 on IgD+ CD38dim ebi-a-GCST006414 Atrial fibrillation || id:ebi-a-GCST006414 || id:ebi-a-GCST90001784 MR Egger 15.66724136 21 0.788046421
CD25 on IgD+ CD38dim ebi-a-GCST006414 Atrial fibrillation || id:ebi-a-GCST006414 || id:ebi-a-GCST90001784 Inverse variance weighted 15.91775534 22 0.819946569
Supplementary Table S1. Heterogeneity of immune cell types and Mendelian randomization analysis of atrial fibrillation

## Sheet: Table S2
id.exposure id.outcome outcome exposure egger_intercept se pval
IgD- CD38dim AC ebi-a-GCST006414 Atrial fibrillation || id:ebi-a-GCST006414 || id:ebi-a-GCST90001438 0.004749405 0.004123705 0.264499772
CD25 on IgD+ CD38dim ebi-a-GCST006414 Atrial fibrillation || id:ebi-a-GCST006414 || id:ebi-a-GCST90001784 0.001740381 0.003477189 0.621918525
Supplementary Table S2. Pleiotropy of immune cell types and Mendelian randomized analysis of atrial fibrillation
